# Supplementary material for: Factors Influencing Delivery of Cancer Survivorship Care Plans: A National Patterns of Care Study
Source: Front Oncol. 2020 Jan 31;9:1577. doi: 10.3389/fonc.2019.01577 (PMC7005073; doi:10.3389/fonc.2019.01577)
Supplement: Supplemental Table 1 — Variables from OncoLink included in Random Forest. [file Table_1.xlsx]

## Sheet: Sheet1
Table S1
Personal Information
Gender
Race
Highest level of education
Developed environment
Region of United States
Diagnosis Information
Diagnosis age
Time since diagnosis
Cancer type
Multiple diagnoses
Current cancer status
Treatment Information
Had surgery
Number of surgeries
Had IV chemotherapy
Had intrathecal chemotherapy
Number of chemotherapies
Had radiation
Number of radiation sites
Stem cell of bone marrow transplant
Number of treatment modalities
Number of side effects experienced
Healthcare System Information
Physisican type managing healthcare
Healthcare treatment setting
Distance to treatment setting
Received Treatment Summary
