# Supplementary material for: Factors Influencing Delivery of Cancer Survivorship Care Plans: A National Patterns of Care Study
Source: Front Oncol. 2020 Jan 31;9:1577. doi: 10.3389/fonc.2019.01577 (PMC7005073; doi:10.3389/fonc.2019.01577)
Supplement: Supplemental Table 2 — Breakdown of OncoLink users by cancer type. [file Table_2.xlsx]

## Sheet: Sheet1
Table S2
Cancer Type	Number of Survivors	Percent of total responses
Breast	22930	49.4096
All other	4332	9.3346
Ovarian	3317	7.14747
Colon	3270	7.0462
Prostate	2474	5.33098
Lung	2403	5.17799
Lymphoma	2172	4.68023
Head and Neck	2047	4.41088
Leukemia	972	2.09447
Thyroid	705	1.51913
Melanoma	541	1.16575
Bladder	363	0.782193
Renal	360	0.775728
Pancreatic	303	0.652905
Stomach	124	0.267195
Liver	95	0.204706
