# Supplementary material for: Factors Influencing Delivery of Cancer Survivorship Care Plans: A National Patterns of Care Study
Source: Front Oncol. 2020 Jan 31;9:1577. doi: 10.3389/fonc.2019.01577 (PMC7005073; doi:10.3389/fonc.2019.01577)
Supplement: Supplemental Table 3 — Most and least frequent cancer types to receive survivorship care plans. [file Table_3.xlsx]

## Sheet: Sheet2
Table S3
Cancer type	Percent receiving SCP
Breast	61.52
Lung	60.37
Prostate	60.35
Liver	45.26
Leukemia	42.49
Melanoma	40.11
